# Supplementary material for: Restriction of Manganese Intake Prevents the Onset of Brain Manganese Overload in Zip14−/− Mice
Source: Int J Mol Sci. 2021 Jun 24;22(13):6773. doi: 10.3390/ijms22136773 (PMC8268934; doi:10.3390/ijms22136773)
Supplement: Supplementary file 1 [file ijms-22-06773-s001.zip]

Archive with 1 entries (1 files):
- ijms-1249074-supplementary.pdf
